# Supplementary material for: An integrated modeling approach to estimating Gunnison sage-grouse population dynamics: combining index and demographic data
Source: Ecol Evol. 2014 Oct 22;4(22):4247–57. doi: 10.1002/ece3.1290 (PMC4267864; doi:10.1002/ece3.1290)
Supplement: Supplementary file 2 [file ece30004-4247-SD2.txt]

APPENDIXA. Parameter estimates and standard errors forGunnison Sage-Grousevital rates byyear with vital rate means and 
process variance.   
 
2005 2006 2007 2008 2009 2010 Vital 
Rate 
Mean
Process 
VarianceYear θ SE θ SE θ SE θ SE θ SE θ SE
Nest Initiation Yearling 1.00 0.00 0.93 0.06 0.81 0.03 0.87 0.04 0.85 0.05 0.86 0.10 0.89 0.0015 
Nest Initiation Adult 1.00 0.00 0.91 0.07 0.84 0.03 0.96 0.01 0.97 0.05 0.92 0.02 0.93 0.0017 
Hen Success Yearling 0.25 0.10 0.58 0.10 0.35 0.08 0.61 0.11 0.40 0.09 0.37 0.07 0.43 0.0106 
Hen Success Adult 0.25 0.10 0.61 0.10 0.29 0.08 0.70 0.11 0.45 0.09 0.39 0.07 0.45 0.0233 
Chick Survival  0.47 0.02 0.42 0.02 0.37 0.02 0.32 0.01 0.27 0.02 0.22 0.02 0.34 0.0084 
JuvenileSurvival 0.73 0.12 0.53 0.10 0.39 0.08 0.38 0.06 0.28 0.06 0.18 0.06 0.42 0.0307 
YearlingFemaleSurvival 0.75 0.11 0.61 0.11 0.56 0.11 0.56 0.12 0.72 0.09 0.61 0.11 0.63 0.0005 
YearlingMale Survival 0.73 0.18 0.56 0.21 0.52 0.23 0.52 0.23 0.68 0.18 0.57 0.22 0.60 0.0037 
Adult FemaleSurvival 0.71 0.12 0.56 0.11 0.50 0.11 0.50 0.11 0.68 0.09 0.56 0.10 0.58 0.0004 
Adult Male Survival 0.52 0.19 0.31 0.18 0.27 0.16 0.27 0.17 0.45 0.18 0.33 0.17 0.36 0.0019 
½ Clutch Size 2.93 0.00 2.93 0.00 2.93 0.00 2.93 0.00 2.93 0.00 2.93 0.00 2.93 0.0000  
APPENDIXB. Covariancematrix forGunnison Sage-Grousevital rates calculated from six years of data. 
  NIY NIA HSY HSA SC SJ SYF SYM SAF SAM 
Nest Initiation Yearling(NIY) 0.004 
         Nest Initiation Adults (NIA) 0.002 0.003 
        Hen Success Yearling(HSY) -0.001 -0.001 0.016 
       Hen Success Adult (HSA) -0.001 0.001 0.020 0.027 
      Chick Survival (SC) 0.003 0.000 -0.001 -0.002 0.006 
     JuvenileSurvival (SJ) 0.008 0.001 -0.003 -0.006 0.013 0.029 
    YearlingFemaleSurvival (SYF) 0.003 0.003 -0.005 -0.005 0.001 0.003 0.005 
   YearlingMale Survival (SYM) 0.003 0.003 -0.006 -0.007 0.001 0.004 0.006 0.006 
  Adult FemaleSurvival (SAF) 0.003 0.003 -0.006 -0.006 0.001 0.003 0.006 0.006 0.006 
 Adult  Male Survival (SAM) 0.004 0.004 -0.008 -0.008 0.002 0.005 0.007 0.008 0.007 0.009 
*Clutch sizewas not calculated annuallyand thus is not included in thecovariancematrix  
  APPENDIXD. High male lek count dataof Gunnison Sage-Grousefrom 1953-2012 in Gunnison Basin, Colorado, USA.  The
numberof lek areas counted each year areprovided.  
Year
Highmale
count
Number of lek 
areas counted
1953 617 5
1954 386 5
1955 136 3
1956 404 0
1957 355 10
1958 335 9
1959 486 11
1960 413 10
1961 296 4
1962 583 6
1963 338 12
1964 617 11
1965 468 12
1966 445 11
1967 378 11
1968 530 11
1969 862 11
1970 486 11
1971 539 11
1972 303 9
1973 228 6
1974 200 7
1975 404 0
1976 431 13
1977 472 12
1978 706 12
1979 307 11
1980 370 11
1981 379 10
1982 264 10
1983 385 11
1984 381 14
1985 434 14
1986 364 10
1987 402 11
1988 438 14
1989 277 9
1990 416 15
1991 206 8
1992 439 14
1993 197 6
1994 245 11
1995 449 17
1996 587 27
1997 645 27
1998 685 27
1999 723 28
2000 638 28
2001 712 29
2002 617 29
2003 500 29
2004 498 29
2005 958 29
2006 1061 29
2007 941 29
2008 748 29
2009 778 29
2010 745 29
2011 763 29
2012 832 29
 
